# Supplementary material for: Genome-Wide Identification and Characterization of CDPK Family Reveal Their Involvements in Growth and Development and Abiotic Stress in Sweet Potato and Its Two Diploid Relatives
Source: Int J Mol Sci. 2022 Mar 13;23(6):3088. doi: 10.3390/ijms23063088 (PMC8952862; doi:10.3390/ijms23063088)
Supplement: Supplementary file 1 [file ijms-23-03088-s001.zip]

Archive with 1 entries (1 files):
- ijms-1614575-supplementary.pdf
